# Supplementary material for: Inhibiting WNT and NOTCH in renal cancer stem cells and the implications for human patients
Source: Nat Commun. 2020 Feb 17;11:929. doi: 10.1038/s41467-020-14700-7 (PMC7026425; doi:10.1038/s41467-020-14700-7)
Supplement: Supplementary file 4 — Supplementary Data 1 [file 41467_2020_14700_MOESM4_ESM.xlsx]

## Sheet: Diff reg both
Supplementary Data 1: Differentially regulated genes in CXCR4+MET+CD44+ cells and sphere cells. p-values were corrected for multiple testing using Benjamini and Hochberg method.
Gene name	CXCR4+MET+CD44+		Spheres
	Log2(FC)	p-value	Log2(FC)	p-value
ABCA2	0.835258	0.00580293	1.13	0.00050776
ABTB1	0.980577	0.00862515	0.825966	0.0165955
ACACA	-0.642952	0.00529841	-1.0477	9.78085e-05
ACAT2	-1.00514	0.0231619	-0.943632	0.0246684
ACOT7	-0.779986	0.0118789	-0.636977	0.0254808
ACSL1	-0.713981	0.0229877	-1.44809	0.000152622
ACSL5	-0.89822	0.0261708	-1.01764	0.0109041
ACTA2	-1.65129	0.00836414	-1.69706	0.00530528
ACTG2	-1.99005	0.0383664	-1.98355	0.0314806
ADAP2	-0.654049	0.0344758	-1.06174	0.00170765
ADAT3	0.962217	0.00235356	0.854978	0.00369524
ADCK4	0.588144	0.004134	1.20301	8.71869e-06
ADRB2	-0.832046	0.0072365	-2.66612	2.5884e-07
AFAP1	-0.928635	0.00459358	-1.49371	8.96238e-05
AFG3L1	0.771866	0.00155577	0.718334	0.0018176
AGL	0.695953	0.0046224	0.877421	0.000656684
AGPAT6	-0.878881	0.000936839	-0.606821	0.00777966
AGRN	1.25993	0.00426202	0.831611	0.0301625
AGTRAP	-0.938374	0.00140799	-0.710538	0.0062907
AHSA1	-0.86232	0.00650392	-1.13545	0.00072305
AIF1	-0.676343	0.0194405	-0.770874	0.00739524
AKAP2	-0.710288	0.0150724	-0.716981	0.0110212
ALAS1	-0.958326	0.00377643	-0.880913	0.00469591
ALCAM	0.979353	0.00195983	0.793953	0.00554077
ALDH4A1	-0.799679	0.0161216	-0.888352	0.00689886
ALKBH2	-0.755059	0.00121724	-1.11944	3.22414e-05
ANKRD10	0.936569	0.0102893	0.650166	0.0456022
ANKRD12	0.933892	0.0274105	0.960905	0.01895
ANXA1	0.696137	0.00710274	0.626531	0.00976369
AP1M1	-1.08509	0.000106473	-1.06236	8.33133e-05
APOE	1.07677	0.0390439	1.84049	0.00146267
APP	0.674868	0.00798969	1.59871	6.09483e-06
APPL2	0.610259	0.00753515	0.891682	0.000392397
ARAP2	0.674915	0.0134133	0.700256	0.00834197
ARD1A	-0.626523	0.00233597	-0.745329	0.000456905
ARFGAP2	-1.16096	0.000346681	-0.96413	0.000985588
ARHGAP24	1.09839	0.0214352	0.899196	0.0416768
ARHGEF11	0.82983	0.0321088	0.750875	0.0397311
ARHGEF19	-0.815442	0.00370533	-0.639541	0.0116093
ARID4A	0.765695	0.0292043	0.796659	0.0192294
ARID4B	1.07787	0.0010829	0.809154	0.00531963
ARL6IP4	-0.987433	0.000184095	-0.675405	0.00224569
ARPC1B	-1.32691	0.00115358	-1.62718	0.000158042
ARRDC4	2.07117	0.000300592	1.25551	0.00705194
ARSK	0.714543	0.00695358	0.929061	0.000865319
ASB1	-0.762465	0.00168503	-0.859124	0.000481939
ASCC2	-0.843265	0.00618731	-1.09733	0.000742004
ASPHD1	-0.63264	0.0473887	-1.30436	0.000519349
ASPM	1.1007	0.0436294	1.11508	0.0336357
ATG7	-0.588398	0.0108644	-0.732539	0.00207196
ATN1	1.12542	0.000497696	0.599908	0.0197873
ATP10D	1.16869	0.0201219	1.92896	0.000637662
ATP13A1	-0.992057	0.00122597	-0.60797	0.0179919
ATXN1	0.595144	0.00254691	0.830606	0.000138231
ATXN7L3	0.631947	0.0061029	0.609861	0.00560596
AURKAIP1	-0.613518	0.00741529	-0.589575	0.00700013
AXL	-0.800268	0.000268533	-2.19561	9.87706e-09
AZI1	-0.617762	0.00862033	-0.632767	0.00559176
B3GALT2	-0.949683	0.00195099	-0.71816	0.00831828
BAT2	1.09238	0.00229992	0.614248	0.0399484
BAT3	-1.24243	0.000844473	-1.13496	0.00114052
BAX	-0.971977	0.00476189	-0.701828	0.0216531
BCAS4	-0.813467	0.00348639	-1.11003	0.000247628
BCL2L1	0.716056	0.00794485	0.647703	0.0105655
BCL3	1.23228	0.00177522	0.950483	0.0068522
BCL6	0.924933	0.0161953	1.98348	5.08638e-05
BCL7B	-1.01559	0.0075502	-1.10107	0.00338733
BCLAF1	0.820093	0.00312189	0.596873	0.0149804
BCORL1	1.03556	0.017978	1.08565	0.0108405
BDNF	-0.717441	0.016435	-1.11341	0.000746665
BDP1	0.889181	0.0119936	0.881748	0.00956572
BICD1	0.645825	0.0400199	1.12315	0.00134937
BIVM	0.73452	0.0394407	1.1219	0.00320132
BLMH	-0.801094	0.00510242	-0.738269	0.0061951
BLVRB	-1.10159	0.00774321	-0.714383	0.0488893
BMF	1.55877	0.0373347	2.2011	0.00484799
BMPR2	1.14738	0.00174419	1.03701	0.00248143
BOLA2	-0.859238	0.0379593	-1.02157	0.013291
BRD8	0.966253	0.000206954	1.08695	4.93117e-05
BRWD1	0.700024	0.0223636	0.665717	0.022426
BSG	0.666023	0.0144872	0.614565	0.0169523
BTN3A1	-1.0226	0.000482529	-1.03229	0.000302068
C10orf116	-1.33317	0.0154152	-1.88149	0.00136754
C10orf118	1.28279	0.000332449	0.793361	0.00674693
C10orf28	0.616552	0.0248817	0.585847	0.0250459
C11orf35	0.904892	0.00539062	1.31985	0.000253323
C11orf83	-0.769216	0.000738887	-0.63253	0.00211247
C12orf10	-0.724709	0.00352492	-0.77253	0.00164034
C12orf45	-0.598632	0.0194915	-1.04086	0.000404592
C14orf105	1.11656	0.00684471	2.03902	5.252e-05
C14orf106	0.84304	0.030585	0.829539	0.0263124
C14orf78	-0.873938	0.039228	-1.13105	0.00872461
C15orf62	1.1486	0.0172889	1.57454	0.00196593
C16orf56	1.21128	0.000438853	0.605016	0.0249662
C17orf101	-0.657835	0.00342315	-0.681032	0.00194811
C17orf106	-1.03894	0.00100689	-0.911615	0.00179827
C17orf37	-0.87085	0.000527006	-0.736243	0.00127519
C17orf81	-0.98812	0.0211337	-1.21583	0.00518744
C19orf22	0.880714	0.000266499	0.669434	0.00147584
C19orf48	-0.586634	0.0285374	-1.18823	0.00022794
C19orf54	-0.594026	0.0161773	-0.858906	0.00122987
C19orf62	-0.726477	0.00799477	-0.692989	0.00788188
C19orf66	-0.891594	0.00596516	-0.823595	0.00711372
C1orf123	-0.848478	0.00426056	-0.830815	0.00355051
C1orf133	-0.75682	0.00846781	-0.722514	0.00831104
C1orf163	-0.737049	0.005888	-0.810824	0.00232787
C1orf182	-1.02454	0.00105207	-0.673938	0.0111538
C20orf108	0.885613	0.0132228	1.18703	0.00159945
C20orf117	0.761977	0.0126125	0.602164	0.0310624
C20orf27	-1.05817	0.00867753	-1.54491	0.000479013
C21orf33	-0.647729	0.0419508	-0.594054	0.0485506
C21orf66	1.08641	0.0022401	0.991833	0.00295543
C21orf67	-0.857214	0.0178306	-0.720005	0.031922
C21orf70	-0.887757	0.00291598	-1.50216	3.05931e-05
C4orf29	0.702829	0.0346787	1.11217	0.00205729
C4orf43	-0.749849	0.0173896	-0.658826	0.0255095
C5orf41	2.36598	0.000332189	1.65726	0.00310582
C5orf46	-1.43005	0.0125132	-1.99594	0.00111115
C6orf111	1.07928	0.00498277	0.680352	0.040804
C6orf125	-0.58929	0.048454	-0.604577	0.0357002
C6orf129	-0.660064	0.0096985	-1.01423	0.000374277
C6orf145	-0.596208	0.0483863	-1.19153	0.00068719
C6orf211	-0.689146	0.0110886	-0.709125	0.00712541
C9orf23	-0.794039	0.000887011	-0.735332	0.00108337
C9orf37	-1.28207	0.00066245	-1.02258	0.00235658
C9orf9	-1.14773	4.88085e-06	-0.752659	0.00014241
CALB2	-0.788712	0.000630487	-1.43611	2.00221e-06
CARD11	-1.2664	0.00620259	-1.39426	0.00245504
CARS2	-1.21104	9.59422e-06	-0.818947	0.000199349
CBWD1	-0.770798	0.0121624	-0.607967	0.0304017
CBX1	1.58627	0.00856855	1.05219	0.0479631
CCBL1	-0.755568	0.000586114	-0.884681	0.000108567
CCDC101	-0.958559	0.00119798	-0.86604	0.00173177
CCDC124	-0.902525	0.0250514	-1.44858	0.00110914
CCDC18	0.796494	0.0137503	0.774806	0.012234
CCDC21	-0.812227	0.0152589	-0.631999	0.0387616
CCDC28B	-0.857312	0.00156351	-0.707982	0.00404024
CCDC46	1.12252	0.0199423	1.0961	0.0175564
CCDC97	0.932287	0.000212008	0.840444	0.00032886
CCL20	1.56118	0.0022936	1.4568	0.00261579
CCNJ	-0.780406	0.00140449	-0.846902	0.000528248
CCS	-0.793868	0.0110098	-1.00444	0.00188511
CD200	-1.09132	0.0268333	-1.53429	0.00307849
CD40	-0.688865	0.0328541	-1.30891	0.000490643
CD44	1.42843	0.000197434	1.49266	8.94517e-05
CD69	5.4162	2.38536e-08	1.68605	0.000814359
CD79B	-0.801664	0.0145935	-0.635825	0.0344877
CDAN1	-0.807333	0.000756184	-0.637709	0.00282675
CDC14B	-0.742201	0.0137923	-0.751851	0.00983745
CDC42EP1	-0.924422	0.00257915	-0.980194	0.00121417
CEBPD	0.894303	0.00122332	1.53738	8.24496e-06
CEL	1.15519	0.00997649	1.01249	0.0154681
CELSR2	0.738188	0.0374207	1.56031	0.000268203
CENPE	1.06987	0.0449137	1.02219	0.0441924
CENPF	0.945514	0.0252351	1.21308	0.00505666
CENPO	-0.836103	0.00567656	-1.02149	0.0010659
CENPT	0.83448	0.00196242	0.655717	0.0066883
CENPV	-1.46021	0.000815939	-1.81953	9.2538e-05
CEP135	0.673026	0.0152957	0.706019	0.00904509
CEP290	1.22076	0.000761813	0.914043	0.00402398
CEP350	1.07539	0.00391149	1.30686	0.000709767
CHCHD8	-1.50546	0.000271976	-1.0634	0.00249152
CHD9	0.691937	0.0260212	1.07005	0.00153652
CHMP2A	-0.797362	0.0037146	-0.836806	0.00193554
CHMP6	-0.945979	1.64992e-05	-0.796872	4.98287e-05
CHTF8	-0.780549	0.0099851	-0.792812	0.00687576
CIC	1.13322	4.96414e-05	0.997799	9.77825e-05
CINP	-0.749858	0.00736155	-1.34163	7.01269e-05
CLCC1	-0.672342	0.00876889	-0.670865	0.00666122
CLDN14	0.610269	0.029938	1.06058	0.00082454
CLK1	0.966506	0.00472869	1.0345	0.00219828
CLK3	-0.91182	0.00324892	-0.716976	0.0102423
CLOCK	-1.73696	0.00017893	-1.67205	0.000162466
CLPP	-0.624583	0.0446235	-0.783797	0.0123194
CLPTM1	0.66374	0.00919251	1.15295	0.00012632
CNN2	-0.84286	0.00207073	-1.27956	5.12465e-05
CNPY3	-1.26644	0.000334538	-0.643868	0.0194986
COBLL1	0.741636	0.0260936	1.97206	1.77481e-05
COL1A1	-1.57057	0.0431475	-2.0416	0.00970703
COL1A2	-3.48241	0.0015602	-1.76306	0.048554
COL5A2	-2.05866	0.00305143	-1.51046	0.014109
COL6A3	-2.64304	0.0375747	-2.54413	0.0357976
COMMD8	0.76064	0.00882032	0.879951	0.00264231
COMT	-0.60277	0.0127891	-0.644514	0.00664473
COMTD1	-0.609577	0.0146598	-0.694342	0.00531228
CPSF1	-1.25945	0.00293991	-0.977368	0.0101245
CRELD2	-1.03982	0.00510388	-0.765699	0.0207972
CREM	-1.02924	0.00538699	-1.01068	0.00443501
CRTC2	1.49501	8.45789e-05	0.710505	0.0118156
CRYBB2	-0.892785	0.0256741	-1.36036	0.00167056
CSDE1	-0.680426	0.0218347	-0.98598	0.00186318
CSNK1A1	-0.637722	0.0121086	-0.773263	0.00283244
CTDSP1	0.707458	0.0385145	0.902379	0.00923652
CTNND1	0.816748	0.02684	1.07861	0.00459504
CTSK	1.08928	0.0302253	1.19826	0.0151103
CTSZ	-0.723701	0.00519253	-1.53424	8.7866e-06
CUTA	-0.773898	0.00571865	-1.50279	2.30389e-05
CUTL1	0.76212	0.00386544	0.900504	0.000864277
CUX1	1.34626	3.41438e-05	1.06348	0.000171953
CXCL9	-0.597054	0.0234963	-0.776823	0.00421162
CXXC5	0.90229	0.015503	0.970189	0.00797622
CYFIP2	-0.672418	0.0114949	-1.29375	7.42967e-05
CYP1B1	2.30457	0.0312929	3.96673	0.000954284
DAAM1	0.609868	0.0137553	0.78489	0.00223159
DACH1	-1.09619	2.75665e-05	-0.836079	0.000189125
DAPK1	0.672102	0.00145111	0.896741	0.000101332
DBNDD1	0.652145	0.0176603	0.721567	0.00784697
DCAF7	0.586723	0.0355886	0.720356	0.0102862
DCI	-1.16909	0.000869278	-0.863582	0.00489124
DCP1B	-0.815632	0.0222628	-0.706874	0.0339606
DCUN1D4	0.682434	0.0272242	0.851799	0.00659887
DCUN1D5	2.05079	0.000105653	1.12315	0.00610747
DCXR	-1.05594	0.0015518	-0.678652	0.0167263
DDX19B	-1.14116	0.00492469	-1.42299	0.000770942
DECR2	-1.00124	0.00298955	-1.17113	0.000692136
DENND2C	0.900393	0.0124157	0.759972	0.0227009
DHRS3	-1.63765	0.0041309	-2.46042	0.00013889
DHRS9	1.5399	0.00121305	2.40276	2.01466e-05
DHX29	0.664218	0.0101284	0.712483	0.00502743
DHX34	-0.91059	0.00373351	-0.71275	0.0118093
DHX57	0.828383	0.00766831	0.638152	0.0232168
DIS3	1.54711	0.00100702	1.43069	0.00123988
DKFZP586I1420	0.756282	0.01295	0.754333	0.0100327
DLK2	0.648242	0.0219751	0.597386	0.025533
DMAP1	-0.717379	0.00255725	-0.655114	0.00335382
DMWD	1.46482	0.00475041	0.871905	0.0496898
DNAJB12	-0.69309	0.00628902	-0.993735	0.000357322
DNAJB14	0.84649	0.0111021	0.672373	0.0273199
DNM1L	1.26148	0.00115512	1.11022	0.00200577
DNM3	1.31053	0.0144081	1.50073	0.00503732
DPP7	-1.46264	0.000111095	-1.43914	8.33109e-05
DSP	-0.880802	0.0283093	-1.04101	0.00949765
DST	0.944742	0.00893435	1.25364	0.00102657
DTD1	-0.599185	0.00279257	-1.1949	6.24008e-06
DUS2L	-0.645638	0.0133632	-1.10538	0.000252277
DUSP11	-0.832061	0.000757595	-1.16676	2.98369e-05
DUSP6	1.32672	0.000230618	2.69022	1.89795e-07
DYNLT3	0.874284	0.00171884	0.692526	0.00568667
DYRK1B	1.65346	2.11194e-05	1.11956	0.000391884
EEF1D	-0.86945	0.00260927	-1.10905	0.000299178
EGR1	1.58002	0.000112556	0.627487	0.0331437
EHF	1.06082	0.0028052	1.81718	2.59475e-05
EID2	0.640523	0.00336575	0.711623	0.00116025
EIF4EBP1	-1.13832	0.0263616	-1.91998	0.000834709
EIF5	0.631911	0.0183067	0.637825	0.013548
ELF2	0.664911	0.0243776	0.696599	0.0152198
EMD	-0.590866	0.00276131	-0.864861	0.000102189
EMX2	1.05001	0.0394819	2.12407	0.000422406
ENO3	-1.01065	0.0286847	-1.31167	0.00559843
EP300	1.35599	0.00253882	1.1329	0.0058142
EPB41L5	1.05278	0.0464982	1.24213	0.0178728
EPC1	1.59838	8.47496e-05	1.17687	0.000684199
EPCAM	0.671317	0.00459884	0.996304	0.000177621
EPR1	-0.842197	0.0120424	-0.723347	0.0203217
EPS15L1	-0.663662	0.0102822	-0.696109	0.00585951
ERC2	0.908728	0.0110176	0.662052	0.0394595
ERCC1	-0.827186	0.00196463	-0.870812	0.000954865
ERCC2	-0.988802	0.000447917	-1.89684	7.70163e-07
ERCC5	0.78843	0.00125529	0.843669	0.000521663
ERI3	-0.870698	0.00125545	-0.818325	0.00137199
ERO1LB	-0.878413	0.025391	-1.0469	0.00790779
ETHE1	-1.35674	0.00195499	-1.3187	0.00168694
EXPH5	1.19432	0.000102069	1.04573	0.00020557
FAHD2A	-1.1071	0.000698021	-2.09486	1.56414e-06
FAM100A	1.77172	0.000467535	1.03832	0.0116701
FAM107B	0.629067	0.00581311	0.964254	0.000186544
FAM125A	-0.799542	0.00594726	-0.940801	0.00147708
FAM151A	-0.712483	0.00177848	-0.680637	0.00173034
FAM171A1	0.730611	0.0384607	1.10436	0.00329291
FAM49B	-0.853637	0.00662652	-1.74014	1.8488e-05
FAM65A	-0.764631	0.00391066	-0.998605	0.000406587
FAM80B	1.36749	0.000125526	0.589819	0.0242372
FAM86A	-0.666056	0.00115676	-0.899169	6.96447e-05
FAM86D	-0.965955	0.00260584	-1.21306	0.000338584
FAR1	1.05427	0.000826983	0.743591	0.00621984
FARSA	-0.603693	0.0120851	-0.850128	0.00099249
FASN	-0.595293	0.0407229	-0.89302	0.00378169
FBL	-0.706025	0.00439197	-0.800777	0.00135034
FBLN2	-0.976679	0.0128397	-1.32096	0.00144278
FBXL6	-0.743885	0.00772168	-1.2506	0.000128633
FBXO38	-0.860987	0.00505406	-0.96012	0.00178522
FBXO6	-0.903089	0.0175166	-1.02329	0.00676451
FBXW2	0.601022	0.0163224	0.818197	0.00190631
FDPS	-1.34838	0.00208604	-0.938756	0.0137985
FGFRL1	0.965184	0.000945856	0.833085	0.00190034
FIBP	-0.774575	0.00354793	-0.978907	0.000467018
FKBP2	-1.2744	6.20214e-06	-0.860576	0.00013736
FKBP4	-0.933292	0.00242994	-0.714987	0.00927565
FLAD1	-0.689852	0.00823094	-1.14819	0.000153705
FLJ10246	0.82715	0.0290602	1.06799	0.00587816
FLJ12529	-0.637245	0.0381893	-0.664784	0.0255274
FLJ38723	0.781694	0.0129179	0.764555	0.0111439
FLJ42258	-0.650202	0.0225422	-0.854854	0.00372708
FNDC3B	0.844575	0.00317604	0.681542	0.00868711
FOS	5.47566	3.7183e-07	3.38893	2.40081e-05
FOXD4L1	0.910491	0.00652569	1.2438	0.000548261
G3BP1	-0.748419	0.0278204	-0.650908	0.0409317
GALE	-1.11972	0.000597614	-0.652005	0.0142853
GARNL4	0.897026	0.00136392	1.07154	0.000238024
GATAD2B	1.36868	0.0051237	0.929493	0.030313
GBGT1	-0.778605	0.00471246	-0.674832	0.00822876
GCC2	1.0143	0.00266871	0.73949	0.013115
GCLM	0.723323	0.0164514	0.754794	0.0100897
GDPD5	0.915991	0.016592	0.837597	0.0202078
GFOD2	-0.597664	0.038193	-0.865286	0.00429199
GGNBP2	0.763241	0.0014066	0.727035	0.001396
GLCCI1	1.32251	5.20822e-06	1.40032	1.84428e-06
GMPPB	-1.30544	0.00644808	-1.29732	0.00495685
GNL1	-0.84399	0.000847092	-0.77409	0.00111102
GOLGA8B	0.685329	0.0427245	0.683522	0.0351659
GOLGB1	1.24121	0.000966499	1.25472	0.000613404
GPATCH2	0.860293	0.0348472	0.816062	0.035313
GPATCH4	-0.784597	0.00012429	-0.9917	9.70768e-06
GPBP1	0.893387	0.00128108	0.663258	0.00653998
GPR116	-1.78774	0.0271028	-1.60928	0.0346076
GPR125	1.2774	0.0097508	1.56425	0.00202893
GRAMD1A	-0.711177	0.00914507	-0.943121	0.00106293
GRB7	0.846734	0.00226059	1.55971	9.82506e-06
GRINA	1.24302	0.000496188	0.854302	0.00484518
GSDMD	-0.828138	0.00742156	-0.758257	0.00924942
GSTA1	-1.57698	0.0497098	-1.80545	0.0224847
GSTA2	-2.59421	0.0099474	-2.26482	0.0157404
GTF2H1	-0.615542	0.0399654	-0.936665	0.00334932
H2AFX	0.807254	0.0440138	0.911186	0.0207473
H3F3B	2.08003	1.41508e-07	1.06633	5.57429e-05
HADH2	-0.833689	0.000366701	-0.776935	0.000432373
HAT1	0.785971	0.0437498	0.845501	0.0258358
HAX1	-1.15564	0.0185416	-1.17449	0.0132454
HBP1	1.06054	0.000345458	1.07755	0.000202825
HCFC1R1	-2.22857	0.00012739	-0.863082	0.0391926
HECTD2	0.647792	0.0159383	0.952405	0.00106657
HECTD3	-0.746583	0.0008765	-0.603024	0.00277893
HELZ	0.887507	0.00340032	0.943477	0.00160811
HES1	3.41986	3.36891e-06	1.99336	0.000274646
HIAT1	-0.939796	0.00423286	-0.742667	0.0124743
HIST1H2AC	1.12028	0.0321016	1.40204	0.00806625
HNF1B	0.785628	0.00288324	1.26834	4.59326e-05
HNRNPA1	-0.991419	0.00118879	-0.598397	0.0189944
HNRNPA3	-1.71876	0.00240105	-1.01046	0.0340374
HNRNPAB	-0.698797	0.0125403	-0.677782	0.0113139
HNRNPU	0.631696	0.0425794	0.873237	0.00669075
HNRPH1	-0.728746	0.0117103	-0.923373	0.00201869
HOOK1	0.87391	0.0482053	2.48527	3.61027e-05
HOXC10	-0.828702	0.013277	-0.635913	0.0367437
HOXC4	1.03358	0.00104565	1.45393	4.28436e-05
HSD17B10	-0.818948	0.00033806	-0.68687	0.000894939
HSPB2	-0.746949	0.0183806	-0.962243	0.00323825
HSPBL2	-0.863243	0.00339271	-1.23028	0.000167067
HYI	-0.879038	0.0219536	-2.17192	2.48042e-05
HYLS1	0.698497	0.0271795	0.594492	0.0437499
ICA1L	0.605772	0.0343287	0.644471	0.0206577
ICK	0.686099	0.000558967	0.742654	0.000199544
IFI27	-1.71876	0.00048422	-2.15288	4.86336e-05
IGFBP1	1.98667	0.00342589	1.44099	0.0163984
IGFBP6	-0.811521	0.00611115	-1.40886	6.92911e-05
IL1R1	1.11119	0.000677389	0.913092	0.00196182
IMP4	-0.658671	0.00478766	-0.784428	0.00104842
IMPDH1	-0.657132	0.018732	-0.724198	0.00859309
ING1	1.15597	6.21696e-06	0.817683	9.26481e-05
INSM1	-0.906147	0.0213646	-0.868657	0.0206164
INTS1	-0.921322	0.0169064	-0.985144	0.00907413
IRF2	1.02725	0.00578353	0.657387	0.0423833
IRX5	1.34731	0.0347796	2.56802	0.000530839
ISG15	-0.81661	0.00637888	-0.709415	0.0107354
ISYNA1	-0.623043	0.0020074	-0.627376	0.00134957
ITGA5	-1.02749	0.00258813	-1.6727	3.68668e-05
ITPK1	0.767994	0.0145559	1.27682	0.000364498
JAG1	2.80112	6.92392e-05	1.88589	0.00111979
JARID1C	1.52749	0.00118862	1.20837	0.0041599
JUP	1.00341	0.0150155	0.903324	0.019823
KANK2	-0.994301	0.017282	-0.893857	0.0227905
KATNB1	-0.827337	0.000157719	-0.910263	4.49162e-05
KCNIP3	-1.46994	0.0314172	-1.72363	0.0112925
KCNMB1	-1.52299	0.0209569	-1.27234	0.0376029
KDM5B	0.642479	0.0346316	0.593988	0.0390873
KHSRP	-1.02856	0.00370682	-0.603821	0.0449704
KIAA0247	0.93174	0.00183319	0.76307	0.00490716
KIAA0261	0.785996	0.0166395	0.650882	0.0319789
KIAA0460	1.31744	0.00130271	1.6234	0.000174704
KIAA0913	0.640813	0.00820465	1.04976	0.000174713
KIAA1267	1.07467	0.000107204	0.653358	0.00321105
KIAA1279	0.759249	0.00750997	0.743892	0.0063232
KIAA1370	1.22742	0.00223398	1.27122	0.00123374
KIAA1545	1.00229	0.00922627	0.881433	0.0141415
KIAA1598	0.73598	0.0276028	0.824017	0.0123837
KIAA1731	0.611904	0.0346114	1.17953	0.000482064
KIAA1751	-0.810274	0.00337315	-0.954636	0.000753597
KIAA2026	1.13072	0.00332354	1.59254	0.000179561
KIDINS220	1.04725	0.00182028	1.20072	0.000458695
KIF11	1.2586	0.022261	1.25988	0.0173856
KIF21A	0.69834	0.0336525	0.82408	0.0118868
KIF27	0.795235	0.0051879	0.764252	0.00488046
KIFC2	0.882462	0.000360463	0.602311	0.00392213
KLC2	1.23163	0.000579806	0.848441	0.0054055
KLHL7	-0.958845	0.000560755	-0.747958	0.00236431
KPTN	-0.692905	0.0339272	-0.858364	0.00919357
KRCC1	0.602728	0.044708	0.953032	0.00312544
KRTAP10-10	-0.708216	0.00753977	-0.626307	0.0113756
KRTAP10-2	0.834245	0.00122439	0.691878	0.0031529
KRTCAP2	-0.912546	0.00178016	-0.608697	0.0152945
LANCL1	0.892966	0.00382427	0.773645	0.00680182
LARP7	0.983375	0.00154149	0.887092	0.00223167
LAS1L	-0.919492	0.000581805	-0.996248	0.000206644
LCAT	-0.985685	0.000532026	-0.768043	0.00227483
LCOR	1.01843	0.0133267	0.840794	0.0267625
LENG8	1.96937	8.37215e-05	0.917934	0.0130255
LETM2	-0.922145	0.0125009	-0.781713	0.0223749
LIF	-0.9731	0.00471412	-1.96634	1.19061e-05
LIFR	1.17201	0.0265044	1.76962	0.00186841
LIG3	-0.616692	0.00883397	-0.621577	0.00632266
LIN7C	-0.851536	0.0169956	-0.888307	0.0104735
LINC00672	2.23925	7.38958e-05	1.07273	0.0103937
LMF2	0.750595	0.0117302	1.009	0.00133598
LMNA	-0.680398	0.00753989	-0.710003	0.00431677
LOC100128836	-0.7156	0.0142586	-0.955144	0.00182134
LOC100129681	-1.02509	0.000357013	-0.871615	0.000850488
LOC100130291	-0.771488	0.00677747	-0.816076	0.00352543
LOC100130332	-1.6811	0.000897276	-1.34414	0.00303374
LOC100132324	0.859158	0.000348915	0.699985	0.00114025
LOC100132444	-0.782283	0.022755	-1.08326	0.00269077
LOC100132707	0.696701	0.0117178	1.0836	0.000446385
LOC100133430	0.945338	0.00619194	0.753682	0.016441
LOC100133923	1.59469	0.00660033	1.30998	0.0149062
LOC100134300	-0.742632	0.00805255	-0.73104	0.00660635
LOC100134688	0.755448	0.0111759	0.92226	0.00245162
LOC340260	-0.679139	0.00866836	-1.44553	1.90278e-05
LOC346085	-1.34964	0.00396445	-1.83884	0.000295052
LOC388621	-0.894486	0.000636107	-0.976668	0.000213436
LOC389203	-0.608467	0.00660849	-0.661224	0.00287515
LOC399959	-1.15504	0.00721352	-1.27594	0.00284655
LOC399965	-1.13795	0.0482706	-1.11614	0.0428141
LOC401431	-0.6163	0.031248	-0.735318	0.0101985
LOC440926	-1.23162	0.0112858	-0.872531	0.0449868
LOC441193	0.614713	0.026946	0.648248	0.0164483
LOC442421	-1.11174	0.00308634	-1.52973	0.000198272
LOC613037	0.852621	0.0116557	0.600277	0.0472017
LOC641992	-0.810341	0.0420569	-1.23791	0.00354112
LOC642502	-0.809953	0.0114642	-0.633719	0.0300138
LOC643287	-0.892423	0.00846988	-0.988899	0.00334689
LOC643433	-0.776254	0.00161971	-0.882329	0.000430673
LOC644037	-0.697121	0.0225465	-0.680277	0.0199775
LOC644150	-0.895927	0.00187296	-0.905351	0.0012241
LOC644237	-0.666436	0.0371873	-1.2546	0.000659312
LOC644511	-0.732186	0.00758297	-0.893478	0.00152745
LOC644879	-0.752452	0.00779064	-0.838258	0.00293836
LOC644907	-0.988892	0.000301132	-1.37207	1.10417e-05
LOC645018	-0.973278	0.0158575	-1.71564	0.00026029
LOC645313	-1.31408	0.0260575	-1.13412	0.0398223
LOC645332	-0.863941	0.00249316	-0.980013	0.000709924
LOC646791	-0.890771	0.0337694	-0.975697	0.0175692
LOC648708	-0.592891	0.022995	-0.595898	0.0176315
LOC648863	-0.858859	0.0216217	-0.910548	0.0125182
LOC649214	-0.865579	0.0314494	-0.812064	0.0334433
LOC649366	-1.799	0.00524373	-1.71735	0.00514158
LOC649447	-0.651887	0.0011582	-0.935551	4.06072e-05
LOC650321	-0.680139	0.0265738	-1.18985	0.000642011
LOC651309	1.96127	0.000412021	1.25676	0.00641756
LOC652458	0.964632	0.0174684	0.977885	0.0125976
LOC653635	-0.641865	0.0233242	-0.701321	0.011602
LOC653888	-0.941572	0.00906581	-1.47345	0.000293676
LOC727762	0.785312	0.0418648	0.800212	0.0313705
LOC727826	-0.796337	0.000332572	-0.896585	8.16787e-05
LOC727908	-0.605155	0.0241615	-0.680147	0.010362
LOC728138	-0.684838	0.00558252	-0.658834	0.00522193
LOC728318	-0.603937	0.00720904	-0.744673	0.00133359
LOC728518	0.718587	0.0294276	0.638	0.0395933
LOC728734	0.96703	0.00264201	0.663392	0.0177886
LOC728741	1.0386	0.00535961	0.920648	0.00815405
LOC728819	0.950433	0.00797271	1.05125	0.003162
LOC728910	-0.749533	0.00415311	-0.731413	0.00353644
LOC728951	1.03311	0.00236214	0.736689	0.0133937
LOC729086	-0.996437	0.00371498	-1.06679	0.00168522
LOC729236	-0.609308	0.00332383	-0.977249	5.89986e-05
LOC729375	-0.668527	0.00460467	-0.83687	0.000689917
LOC729423	-0.626833	0.015474	-0.713558	0.00568365
LOC729774	-0.909646	0.00136322	-1.40182	2.61903e-05
LOC730284	1.0362	0.0219395	1.36606	0.00353065
LOC92755	-0.931044	0.0158466	-1.4603	0.000652559
LRRC28	-0.59786	0.0105973	-0.700903	0.00300853
LRRC31	0.641219	0.00476029	1.77805	5.53794e-07
LRRC8A	-0.853421	0.000937506	-0.9483	0.00028189
LRWD1	-1.02572	0.000933424	-0.671573	0.0104678
MACC1	1.0082	0.004901	1.32574	0.000510846
MAGOH	-0.980187	0.00203348	-0.883957	0.00291848
MAN2A2	0.670532	0.0032632	0.914542	0.000228707
MANBAL	-0.853326	0.00946429	-0.778091	0.011959
MAP3K8	2.90969	0.000297662	1.58095	0.0129054
MAPK8IP3	1.65462	0.00200337	1.04633	0.0216844
MARK2	0.66392	0.00404613	0.746184	0.00131325
MATR3	0.759029	0.0401224	0.887975	0.0154984
MCFD2	-0.620148	0.036538	-1.14654	0.000732506
METTL11A	-0.6592	0.000639611	-0.914081	2.69655e-05
METTL9	0.833517	0.0232714	1.41307	0.000655717
MFI2	0.753378	0.0241973	1.04094	0.00297752
MGC16121	-1.90945	3.65946e-05	-1.2639	0.00074537
MGC4677	-0.607966	0.00501261	-0.964627	0.000113736
MGP	-4.22896	0.00438287	-2.90511	0.0256994
MIR586	-0.878455	0.011324	-1.4556	0.000255874
MKL2	0.758717	0.0155745	0.776836	0.0105582
MLKL	-0.751246	0.0172226	-0.714104	0.0173129
MLL4	0.58513	0.0117693	0.673672	0.00383261
MNS1	1.12828	0.0451966	2.39545	0.000375465
MOAP1	1.03616	0.00072539	0.885056	0.00159533
MOBKL2A	-0.963149	0.00346422	-0.909859	0.00363004
MORG1	-0.984846	3.61577e-05	-0.585281	0.00161879
MPND	-0.828297	0.0045203	-0.608451	0.0191325
MPV17L2	-0.821479	0.0171892	-1.20051	0.001242
MPZL1	-0.645861	0.0419578	-0.846403	0.00892087
MRM1	-0.62131	0.00235648	-0.859442	0.000135172
MRPL28	-1.28549	0.000327824	-1.25086	0.000273774
MRPL37	-0.645822	0.0170055	-0.783376	0.00430804
MRPL47	-0.771229	0.00381117	-1.19969	9.26739e-05
MRPL55	-1.1192	0.000577296	-0.705579	0.00906363
MRPL9	-0.596574	0.00574805	-1.05728	5.28489e-05
MRPS18A	-1.23522	0.000464427	-1.10298	0.000756526
MRPS18B	-1.17185	0.00308337	-1.28563	0.00115316
MRTO4	-0.938829	0.0017932	-1.40464	4.84726e-05
MSL3	-1.0219	0.000862178	-1.27839	9.53149e-05
MSRB2	-0.954554	0.000718136	-0.707466	0.00408499
MTF1	0.614926	0.0141828	0.687213	0.0057382
MTHFD1	-0.785822	0.0238287	-0.670117	0.0386374
MTNR1A	1.1083	0.0466665	1.56078	0.00686928
MTP18	-0.874117	0.0299786	-1.10135	0.00708708
MTSS1	0.608128	0.0439135	1.00732	0.00222436
MTX3	0.618823	0.0349948	0.646742	0.0229777
MXD3	0.931349	0.0314896	1.14627	0.00865371
MYH11	-2.86694	0.00176783	-2.69593	0.00191918
MYLIP	2.0532	0.00102493	1.59179	0.00415614
MYST1	-1.03758	0.00295847	-1.21193	0.00069118
MYST3	1.09908	0.000622969	1.28161	0.000120332
N6AMT1	-0.75997	0.0140353	-0.968803	0.00244284
NACC1	1.82592	3.75256e-05	0.720713	0.0191243
NAT10	-0.61358	0.0112378	-0.611823	0.00866424
NBPF8	-0.606807	0.044718	-0.673586	0.0228998
NCBP2	-0.844656	0.0034711	-0.972037	0.000928248
NCLN	-0.590493	0.0253707	-0.829855	0.00284748
NCOA7	1.2288	3.16515e-05	2.1617	7.66764e-08
NDUFA7	-0.785076	0.00104484	-0.66	0.00249398
NDUFB6	-0.776364	0.000389675	-0.640773	0.00114819
NDUFS2	-0.782328	0.0021336	-0.90961	0.000492335
NDUFS7	-0.979375	0.000614948	-0.704705	0.00432874
NDUFV3	-0.709797	0.0188044	-1.05492	0.00125296
NENF	-0.87313	0.000136181	-0.634384	0.00114039
NFE2L2	1.06024	0.00410178	1.26296	0.00087224
NFIB	1.00356	0.000424195	1.38841	1.6937e-05
NFIC	1.32471	0.000376543	0.655057	0.0239036
NHP2	-0.903232	0.000865818	-1.2591	3.69645e-05
NIT1	-0.849634	0.00907509	-0.826839	0.00798512
NKTR	0.857732	0.0462437	1.01089	0.0178463
NME1	-0.92007	0.00960095	-1.54262	0.000181495
NME2	-1.07057	0.00481821	-1.46024	0.000375033
NOLA1	-0.966186	0.00329622	-0.761955	0.0102021
NONO	-1.21486	0.00232174	-1.09617	0.00330321
NOP14	-0.599702	0.00692578	-1.18908	2.55304e-05
NOP16	-0.831644	0.00226852	-1.28703	4.86604e-05
NOP56	-0.943233	0.00629255	-1.47875	0.00017264
NOXO1	-0.725489	0.0274947	-0.722082	0.0223231
NPEPPS	0.851174	0.00125528	0.975554	0.000303171
NPIP	0.95443	0.00139602	0.718414	0.0064709
NPPB	-2.12634	0.00746656	-3.16009	0.000338598
NR2C2AP	-1.06011	0.000301855	-0.706036	0.00398128
NSMCE1	-0.752786	0.00255869	-0.821231	0.000978081
NSMCE2	-0.824294	0.00204504	-0.71084	0.00392097
NSUN5	-0.717408	0.017487	-0.694271	0.01606
NSUN7	0.726123	0.0240681	1.80284	2.83387e-05
NT5C3L	-0.750852	0.00418032	-0.752086	0.00300375
NTN4	0.756135	0.0424863	0.826786	0.0231498
NUAK2	-1.38055	0.00603336	-1.58919	0.00175289
NUDT9	-0.911197	0.00102082	-0.613953	0.00955023
NVL	-0.595623	0.0458174	-0.604729	0.0351221
OFD1	0.874971	0.00420338	0.956288	0.00167093
OMA1	-0.897859	0.00585619	-0.623658	0.0302343
OSBPL1A	-0.747645	0.000474603	-0.603029	0.00161917
OSBPL3	-0.660867	0.0280727	-0.678721	0.0196252
OSBPL7	0.798438	0.0075808	0.590894	0.027681
OSGEP	-1.17271	0.000725329	-0.934345	0.0025727
OTUB1	0.785938	0.00670443	0.780848	0.00516974
OVGP1	0.840924	0.0460604	1.93976	0.000199327
P76	1.11844	0.0170868	1.04959	0.0183109
PACS1	1.68854	0.000304194	0.917351	0.0130985
PAK4	0.99643	0.00114224	0.784275	0.00414887
PAMR1	-0.923917	0.0371601	-0.999233	0.0208859
PARP10	0.592413	0.0343851	0.794987	0.00587563
PAX2	2.27949	0.000708579	2.25218	0.000531316
PCDH11X	-0.803838	0.000741765	-0.796598	0.000543998
PCF11	1.13874	0.00290302	0.995808	0.00497758
PCMTD1	0.822377	0.0176213	0.992354	0.00465276
PCMTD2	0.59939	0.00427477	0.995629	6.12779e-05
PCYT2	-1.17048	0.00528267	-0.732066	0.0437734
PDCD1LG2	-0.866093	0.0137014	-1.85095	3.92888e-05
PDCD4	0.722428	0.0259774	0.591225	0.049093
PDE4B	1.72586	6.75124e-05	0.730486	0.0187904
PDF	-0.657842	0.0116584	-0.871292	0.00147297
PDK4	2.33285	7.6126e-06	1.6111	0.000136293
PDLIM3	-1.14217	0.0375057	-1.25316	0.0196903
PER2	1.86814	3.53396e-05	0.974694	0.00381177
PES1	-0.748702	0.00295392	-1.17781	5.96833e-05
PET112L	-0.818052	6.51084e-05	-0.777867	6.55145e-05
PEX16	-0.794127	0.00518736	-0.740619	0.00586141
PFDN6	-0.775865	0.00357857	-0.597213	0.0124693
PHF12	1.11527	0.000282031	0.986161	0.00050472
PHIP	0.863538	0.0155784	1.55824	0.000208878
PHKA1	-0.775836	0.00452195	-1.24259	9.1006e-05
PIAS1	0.587344	0.0104455	0.779833	0.00125319
PIH1D1	-0.754819	0.00534578	-0.672199	0.00792068
PIK3C2A	1.26631	0.00286301	1.20844	0.00280882
PIK3R1	0.889643	0.00170076	1.67712	5.32648e-06
PIP5K1C	0.682893	0.01893	0.652314	0.0185743
PJA1	-1.13594	0.000558689	-1.19192	0.000257397
PLAA	-0.821626	0.00470725	-0.965912	0.00112956
PLAC8	-0.695108	0.00130036	-0.63072	0.00181935
PLAG1	1.16852	0.0182699	1.07419	0.021612
PLCG1	-0.672717	0.00286399	-0.715797	0.00132617
PLEKHA2	-0.825017	0.00494463	-0.882681	0.00231529
PLP2	-0.811894	0.0176608	-1.10499	0.00212666
PLXNA4	0.693562	0.00291574	0.715218	0.00168776
PMAIP1	-0.628963	0.0203491	-1.69293	9.68364e-06
PMS2L1	0.764098	0.0140198	0.619647	0.0302813
PMVK	-0.966496	0.00138819	-0.646009	0.0125808
POLD2	-0.915786	0.0107327	-0.99693	0.00489793
POLD4	-0.695399	0.025828	-0.968127	0.00310788
POLR1E	-0.610698	0.00162316	-1.55229	2.57552e-07
POLR2A	1.12514	1.70875e-05	0.701572	0.000622214
POM121	0.754409	0.0143479	0.623715	0.0283411
POMT2	1.03263	0.00959398	0.921058	0.0136203
POSTN	-1.52902	0.00390493	-1.33273	0.00669164
POTEE	-0.803674	0.0498224	-1.44202	0.00159811
POU5F1P1	0.928067	0.0235571	0.98514	0.0136863
POU6F2	-0.60763	0.00736018	-0.64062	0.0039405
PPARG	-0.773913	0.000643345	-0.595307	0.00292567
PPIB	-0.835696	0.0121709	-1.13553	0.00129924
PPIG	1.05675	0.0115619	0.968955	0.0140794
PPM1F	-0.823939	0.0168229	-0.887989	0.00862988
PPP1R14A	-1.53043	0.00439768	-1.79316	0.00106911
PPP1R14B	-0.745916	0.0285682	-0.724955	0.0259547
PPP1R8	-0.675914	0.0169392	-0.611977	0.021618
PPP4R1	0.75332	0.000183434	0.591665	0.000834899
PRCC	-0.616574	0.0263748	-0.700302	0.0108558
PRKCSH	-1.0021	0.000135117	-0.983763	0.000103611
PRKDC	-1.09359	0.00166138	-0.83656	0.00680335
PRNPIP	-0.999175	0.000196168	-0.904717	0.000294308
PRSS22	1.7997	0.00283389	1.71986	0.00275452
PSCD2	-0.813079	0.00058577	-0.85512	0.000265552
PSENEN	-0.848322	0.000104503	-0.598778	0.00112241
psiTPTE22	-0.736426	0.00737914	-0.775824	0.00397055
PSMB8	-1.24419	0.0145484	-0.905613	0.0488076
PSMB9	-0.717137	0.0179955	-0.622843	0.0277449
PSMC3	-0.713295	0.0226111	-0.710912	0.0180619
PSMD1	0.885202	0.00218344	0.726634	0.00565248
PSMD10	-0.74696	0.00175726	-0.643605	0.00342491
PSMD4	-0.784027	0.0100495	-0.714348	0.0127207
PSMD6_AS	1.27265	0.0017762	0.720374	0.0331575
PTBP2	0.880464	0.0270569	1.34704	0.00175948
PTGER1	-0.673417	0.0233905	-1.07387	0.00104434
PTGFRN	0.987445	0.00636708	0.671529	0.0352051
PTOV1	0.63551	0.00539498	0.800553	0.000798683
PTRH1	-0.688465	0.000380506	-1.00537	8.98619e-06
PYGO2	0.813924	0.0151936	0.935421	0.00524772
QTRT1	-0.947467	0.000536361	-0.594971	0.00878106
RABL2A	-0.912773	0.00274673	-0.981123	0.00117794
RAD23B	1.02501	0.000672262	0.795978	0.00285466
RAD51L3	-0.937318	0.000599875	-0.919042	0.000475718
RALGAPA1	1.17075	0.00490489	1.37947	0.00116603
RAP1B	-0.71886	0.0400747	-0.671581	0.0431785
RARB	-1.31305	0.000814503	-0.843083	0.0105371
RASL11B	-1.51425	0.00227805	-2.30071	5.75713e-05
RBBP4	-0.806878	0.00839951	-0.840376	0.00491008
RBM11	0.6196	0.0158208	1.19816	0.000120012
RBM17	0.854432	0.00173592	0.730025	0.00357581
RBM3	-1.33695	0.00369607	-0.810956	0.0393224
RBPJ	0.754174	0.00247992	0.615954	0.0065223
RBPMS	1.03247	0.00267455	0.598299	0.0387103
RCBTB2	0.828606	0.0358921	1.51866	0.00075769
RDBP	-0.971792	0.00783104	-1.21887	0.00130693
RER1	-1.03242	9.32117e-05	-0.765693	0.00070406
REV3L	1.00338	0.017429	1.03605	0.0113838
RFWD3	-0.734123	0.00524657	-0.701779	0.0051005
RFX5	0.647369	0.00293459	0.643618	0.00218724
RFXANK	-0.661196	0.0476048	-0.707399	0.0291701
RGP1	-0.860855	0.0095974	-0.90443	0.00538071
RGS10	-0.696623	0.00645837	-1.77775	2.08429e-06
RGS2	1.96571	0.00186634	1.1409	0.0306636
RGS4	1.3343	0.0474045	1.2596	0.0488952
RHOB	1.05394	0.00286868	1.22273	0.000702243
RILP	-0.605979	0.025242	-0.760013	0.00580883
RIPK4	3.44216	3.98303e-09	0.699625	0.0047416
RND1	1.34952	0.00625723	1.2857	0.00621202
RNF126	-0.59454	0.0124442	-1.09055	0.00012717
RNF13	0.807422	0.00231824	1.05828	0.00020774
RNF24	0.780296	0.0239219	0.724637	0.0267648
RNF34	-0.993014	0.0029027	-0.987828	0.00215422
RNPC2	1.21409	0.000448503	0.755567	0.00810858
RNPEP	-1.0741	0.00071561	-0.907568	0.00169994
ROCK2	1.02058	0.00705589	0.753841	0.0264063
ROD1	0.588178	0.0330702	0.623072	0.0202232
RPL9	-0.654382	0.000809529	-0.892934	4.12896e-05
RPLP1	-1.02594	0.0401304	-1.85481	0.00102356
RPRD2	0.876024	0.00313365	1.11896	0.000369376
RPSA	-1.07515	0.00669688	-1.85821	8.23645e-05
RRP9	-1.28182	0.0122011	-1.43278	0.00481458
RSRC2	0.823607	0.00177551	0.649982	0.00598008
RTN4R	-0.882738	0.0127357	-1.11635	0.00227622
RTTN	-0.738082	0.019922	-0.587722	0.0438364
RUSC2	-0.674227	0.0356841	-1.24461	0.000710353
RUVBL2	-0.667429	0.022407	-0.901371	0.0031069
RWDD2B	-1.2067	0.000129496	-1.05902	0.000253587
RXRB	-0.749509	0.0158822	-0.706231	0.016693
S100A11	-0.595481	0.0171319	-0.779791	0.00264841
SAC3D1	0.912899	0.010897	1.18786	0.00152928
SAFB2	0.711871	0.00235947	0.832391	0.000528573
SALL1	1.5924	0.0140234	1.65125	0.00878289
SAMD14	-0.681641	0.0364345	-0.922549	0.00605945
SAMM50	-0.723697	0.00101423	-0.655993	0.00144067
SASS6	-1.08146	0.00162397	-1.40153	0.000148538
SBDSP	-1.08577	0.00367348	-1.17852	0.00151106
SCAMP1	0.818352	0.015584	0.623458	0.0429674
SCARNA9	1.01149	0.0351577	0.884285	0.0495652
SCD	-0.712559	0.0300261	-0.783261	0.0150527
SCLT1	0.924498	0.000145105	0.630745	0.00188004
SDPR	-0.85932	0.0183434	-0.808649	0.0193751
SDR39U1	-1.43025	0.00250728	-1.23969	0.00458764
SEC13	-0.932472	0.0117127	-0.906084	0.0104484
SEC14L1	-0.608972	0.0221953	-0.769868	0.0046758
SENP6	0.98452	0.00380408	0.75903	0.0130068
SERPINB3	0.723071	0.00264906	1.3958	7.88482e-06
SETD1A	1.24303	2.06396e-05	0.665489	0.00217584
SFRS17A	1.04938	0.000320119	0.716987	0.00354243
SFRS18	1.43507	0.000200284	0.881131	0.0048364
SFRS2IP	0.685346	0.0062474	0.745614	0.00268021
SFXN4	-0.76105	0.0026033	-0.782972	0.00152169
SH2D5	-1.26753	2.09406e-05	-2.39844	2.23393e-08
SH3GL3	0.8366	0.0159988	1.28074	0.000794993
SHANK3	0.851958	0.0166626	0.74429	0.025182
SHOC2	0.824712	0.00331412	0.61704	0.013609
SIPA1	-1.12857	0.00146768	-1.09168	0.00130524
SLC25A19	-0.973604	0.0290123	-0.915615	0.0305645
SLC25A22	-0.835081	0.0257761	-1.84379	9.13516e-05
SLC30A5	-0.955238	0.00173127	-0.751537	0.00596113
SLC30A7	0.634648	0.0159232	0.699841	0.00710196
SLC9A3R1	-1.12696	0.0437886	-1.04762	0.0480155
SLTM	0.660259	0.0116729	0.589175	0.016339
SMARCA5	1.02092	0.004524	0.611199	0.0471298
SMARCC2	1.17823	0.00750963	1.11909	0.00758996
SMC3	0.801405	0.0182201	0.810182	0.0133685
SMCR7	-0.710626	0.0119582	-0.847374	0.00311389
SMG7	1.08001	0.000123207	0.891194	0.000396708
SNAP91	-0.875048	0.012065	-0.650782	0.0388426
SNORA12	1.46977	0.00154507	0.910449	0.0200137
SNORA24	-1.51958	0.000178883	-0.615508	0.0384785
SNORA70B	0.744834	0.00518544	1.93551	1.21774e-06
SNORD10	1.02564	0.00030909	0.611439	0.00792813
SNORD22	-0.73521	0.0358589	-0.877793	0.0120927
SNORD49A	-0.675287	0.00802697	-0.980146	0.000450747
SNORD50B	-0.592702	0.0147342	-0.608671	0.00978415
SNORD80	-0.776245	0.0161493	-1.61141	6.73817e-05
SNRK	1.52513	0.000809268	1.57275	0.0004367
SNRPB	-0.598717	0.00569609	-0.72739	0.00111492
SNRPE	-1.08309	0.0311486	-1.01954	0.0326513
SNX8	-0.720113	0.0167866	-1.06386	0.00110944
SOCS1	0.904968	0.0321233	1.23189	0.00489116
SOCS4	1.00644	0.00876843	0.955917	0.00886018
SORD	-0.741543	0.0408385	-1.57187	0.000310945
SP2	1.01539	3.31624e-05	0.678827	0.000636123
SP4	0.651087	0.0422249	0.759496	0.0167629
SPAG4L	-0.605578	0.0137512	-0.63772	0.00787106
SPATA20	-0.843054	0.009427	-0.692164	0.020366
SPESP1	0.751567	0.0123333	0.705083	0.0132981
SPHAR	-0.797283	0.00468094	-0.786125	0.00374002
SPRYD3	-0.8042	0.01477	-0.609706	0.042012
SSBP3	1.42149	0.00217164	0.938793	0.0185952
SSBP4	0.5964	0.0186319	0.822376	0.00209382
SSSCA1	-0.816138	0.0141432	-1.58281	9.72169e-05
ST5	0.67569	0.00473914	1.95521	3.57368e-07
STAG2	0.797332	0.0180233	0.902589	0.00703583
STC1	2.13572	0.00010106	1.10457	0.00828521
STEAP3	-0.689764	0.00715181	-0.935213	0.000654356
STXBP3	0.711613	0.00394292	1.0192	0.000194799
SULF1	-2.62996	0.00860045	-1.78885	0.0435445
SUMO4	0.758495	0.0364681	0.824435	0.0199499
SUSD1	0.609029	0.0488678	0.928219	0.00456973
SUSD3	-0.916673	0.0068283	-1.0255	0.00245822
SUZ12	0.589386	0.0186583	0.693525	0.00582584
SVIL	0.805234	0.0280417	0.744385	0.0318753
SYNE2	1.37946	0.0130329	2.32199	0.000278626
TAF1	1.03522	0.0191466	1.00632	0.0172226
TAGLN	-1.31354	0.0425593	-3.47492	5.19924e-05
TAGLN3	-1.78607	0.0259102	-1.68454	0.0269804
TANC1	0.588848	0.015936	0.710024	0.00412532
TAOK1	0.946084	0.00383551	0.681023	0.0185993
TARBP2	-0.782293	0.00210866	-1.01368	0.00020353
TARDBP	0.972376	0.0117365	1.0797	0.0047972
TAS2R10	0.949874	0.00988607	0.690605	0.0366686
TBC1D15	0.906225	0.000842935	0.695613	0.00374312
TBC1D8B	0.987941	0.0177192	0.873864	0.0251638
TBL1X	-0.912373	0.000394295	-0.807413	0.000691777
TBL3	-0.955135	0.0370011	-1.20605	0.00926238
TBRG4	-0.895592	0.018983	-1.42084	0.000786192
TCEB3	-0.590079	0.0419521	-0.760605	0.00978701
TCF2	0.838592	0.00081946	1.08505	6.70517e-05
TCF7L2	1.39216	9.32645e-05	0.614397	0.0183691
TCHH	-0.60992	0.0289947	-0.65666	0.0160804
TEAD3	-0.919817	0.024812	-0.887968	0.0231956
TEF	1.23203	0.00066693	0.727386	0.0143261
TESK2	0.719465	0.0116658	0.936818	0.00166237
TGIF1	-1.15917	0.00120137	-0.822806	0.00806858
THOC2	0.710422	0.032911	0.946239	0.0057807
THOC5	-0.944176	6.19814e-05	-1.39003	1.01101e-06
THSD1	-0.784527	0.0249904	-2.18381	1.0617e-05
TIAM2	-0.680584	0.000970549	-0.5916	0.00185392
TIGD7	0.717686	0.0118824	1.04563	0.000752562
TIMM17B	-0.892027	0.00124539	-1.3551	2.66083e-05
TIMM8B	-0.897338	0.00064629	-0.661292	0.00387769
TINF2	-0.915347	0.00321114	-0.657091	0.0164305
TMCC3	0.769343	0.0234889	0.621058	0.0475872
TMEFF1	-0.639449	0.0195149	-0.58561	0.0234448
TMEM138	-0.69991	0.000352835	-0.677423	0.000307919
TMEM160	-0.696456	0.00175966	-0.91446	0.000146542
TMEM180	-0.800085	0.00170243	-0.797686	0.00122188
TMEM184C	-0.654951	0.00372107	-0.876229	0.000315429
TMEM185A	0.887734	0.0045925	0.764024	0.00836585
TMF1	0.934718	0.00339772	0.759865	0.0088363
TNK1	-0.784192	0.0128704	-0.746746	0.0128205
TNK2	-0.742538	0.00987523	-1.40167	6.89217e-05
TNRC6A	1.0062	0.00429049	0.845404	0.00901604
TOMM40	-0.676756	0.00748923	-0.703436	0.00439232
TOP1MT	-1.05104	0.000857021	-1.16588	0.000259141
TOP1P2	-0.785549	0.00263793	-0.809414	0.00152654
TOR1AIP1	0.904675	0.00264465	0.798861	0.00429235
TPM2	-1.4796	0.00171423	-2.14982	5.9317e-05
TPM3	-0.818726	0.0282499	-0.781966	0.0277802
TPRKB	-0.619545	0.0274948	-0.892786	0.0027099
TRADD	-0.771938	0.0372995	-0.803469	0.0251327
TRAF2	-0.676323	0.00482353	-1.24089	2.99769e-05
TRAK1	0.887151	0.000567404	0.655216	0.00342855
TREML1	-0.964999	0.00640661	-1.14135	0.00155527
TRIB1	0.876803	0.00168927	0.926779	0.000788142
TRIM15	-0.839064	0.024828	-0.752826	0.0323272
TRMT1	-0.635952	0.00150178	-1.18505	5.02464e-06
TROVE2	0.73125	0.0407527	0.910784	0.0113638
TSC22D1	1.37312	1.99547e-05	1.15396	6.10351e-05
TSEN15	-0.830662	0.0476297	-1.39205	0.00236284
TSPAN10	-1.22715	0.00878485	-1.40591	0.00280526
TSPAN4	-0.650993	0.000947721	-1.00006	1.70357e-05
TTC3	0.968797	0.00709437	1.01373	0.00397159
TTC9C	-0.647755	0.0041109	-0.751231	0.00106536
TTYH3	0.88509	0.0367672	1.19918	0.00609943
TUBE1	-1.0559	0.0136168	-1.22621	0.0043166
TXN2	-0.646602	0.00174343	-0.76703	0.000333609
TXNIP	3.14361	0.00046859	4.66461	9.91832e-06
UACA	0.946046	0.0240148	1.02944	0.0122651
UBB	0.678932	0.00650925	0.672576	0.0051042
UBE2E3	0.817308	0.00664333	0.831988	0.00440414
UBE2W	-0.678073	0.0038412	-0.796956	0.000892493
UBL4A	-1.0507	0.000439167	-0.658558	0.00766268
UBN2	0.998468	0.0123561	0.964208	0.0114131
UBR7	0.827808	0.0199336	1.23775	0.00130707
UGT1A8	-1.22506	0.0298435	-1.23187	0.0231883
UPF2	0.92091	0.000898386	0.849468	0.00112896
UPF3A	0.920451	0.00284591	0.922067	0.00201188
UPF3B	0.702721	0.0353706	0.694486	0.0300134
UROS	-0.944957	0.00133261	-0.828928	0.002348
VAMP2	1.75005	0.000260808	0.894484	0.0162825
VAPA	1.69332	1.32639e-05	1.54772	1.92616e-05
VCX	0.607741	0.0135766	0.696056	0.00469041
WAC	0.613423	0.00203282	0.683188	0.000649501
WDR69	1.17107	0.0245575	1.55537	0.00392504
WDR74	-1.11983	0.00161991	-1.50445	0.000109146
WDR79	-0.706528	0.0337142	-0.760917	0.0190677
WISP2	-1.84222	1.12571e-05	-2.11732	1.8307e-06
WTIP	-0.963302	0.0163128	-1.15144	0.00448581
XPO1	0.644739	0.0368745	0.591216	0.0429331
YIF1A	-0.995015	0.000365353	-1.01331	0.000210881
YPEL1	0.683201	0.0416372	1.21573	0.00122687
YPEL2	0.866187	0.0125437	1.61806	0.000110288
YPEL5	1.27613	0.000168249	1.15805	0.000248844
YTHDC1	0.758015	0.00178017	0.612896	0.00517335
YTHDC2	0.758904	0.025612	0.899704	0.0082399
YWHAE	1.76124	0.00128994	1.07797	0.0187507
ZBTB11	-0.644739	0.0350143	-0.63796	0.0295378
ZBTB20	1.23703	0.00435647	1.31777	0.00207598
ZC3H12A	2.48708	0.000231734	1.18243	0.0216562
ZC3H14	0.803676	0.0329407	1.02401	0.00752665
ZC3HAV1L	-0.794554	0.00152115	-0.620797	0.00556179
ZDHHC5	-0.807033	0.00529316	-0.58793	0.0225241
ZFHX2	0.832987	0.0105654	1.03628	0.00201098
ZFP64	-0.592294	0.031353	-0.781353	0.00572758
ZFP92	0.711539	0.0211287	0.593278	0.0381791
ZFX	0.736958	0.0273921	0.815078	0.0130976
ZHX1	0.789015	0.000588639	0.65603	0.0015901
ZNF114	-1.06765	0.00647333	-0.803106	0.02267
ZNF12	1.04603	0.00110074	0.6918	0.0112018
ZNF136	0.791372	0.0265277	1.17816	0.0020618
ZNF148	0.666044	0.0226799	1.26973	0.000248866
ZNF184	1.0393	0.00316075	0.787647	0.0122319
ZNF254	1.23239	0.000198734	1.14087	0.000249084
ZNF266	1.03288	0.0125633	0.811553	0.0317546
ZNF311	-0.735008	0.00814962	-0.687215	0.00900653
ZNF404	0.873656	0.0145299	0.996219	0.00522211
ZNF444	0.73995	0.00696133	0.710448	0.00660229
ZNF507	0.700028	0.0402285	0.807646	0.016688
ZNF512B	-0.936708	0.00334219	-0.665682	0.0178255
ZNF567	1.0594	0.000415247	0.833507	0.00171038
ZNF579	0.793159	0.0163038	0.912162	0.00568495
ZNF593	-0.676183	0.0296163	-0.818585	0.00878297
ZNF597	0.986702	0.0214903	1.18106	0.0062601
ZNF641	0.846643	0.011264	1.11779	0.00144016
ZNF654	1.00104	0.0110944	0.766198	0.0321897
ZNF667	1.37343	0.00214083	0.964836	0.0134262
ZNF672	-1.20793	0.00075081	-0.835651	0.006464
ZNF679	2.38013	0.00254203	1.45073	0.030179
ZNF700	0.941619	0.00696346	1.06095	0.00239613
ZNF721	0.895191	0.00769604	1.44987	0.000175121
ZNF75D	0.747348	0.000551661	1.14172	9.18802e-06
ZNF91	1.47637	0.00167359	1.82542	0.000227469
ZSWIM4	0.798472	0.0109978	0.597098	0.0353315
ZYX	-0.771476	0.00522446	-1.40044	3.71019e-05
